# Supplementary material for: Does Post-Transplant Cytomegalovirus Increase the Risk of Invasive Aspergillosis in Solid Organ Transplant Recipients? A Systematic Review and Meta-Analysis
Source: J Fungi (Basel). 2021 Apr 23;7(5):327. doi: 10.3390/jof7050327 (PMC8145336; doi:10.3390/jof7050327)
Supplement: Supplementary file 1 [file jof-07-00327-s001.zip]

Archive with 1 entries (1 files):
- jof-1196687-supplementary.pdf
